# Supplementary material for: Chromatin: the old and young of it
Source: Front Mol Biosci. 2023 Oct 9;10:1270285. doi: 10.3389/fmolb.2023.1270285 (PMC10591336; doi:10.3389/fmolb.2023.1270285)
Supplement: Supplementary file 1 [file Table1.XLSX]

## Sheet: Table 1
CHROMATIN FACTOR	ROLE AT CHROMATIN	METHOD OF PERTERBATION	EFFECT ON LIFESPAN	ORGANISM	EXPERIMENTAL CONDITION (IF CONFLICTING RESULTS) OR GENETIC BACKGROUND (OTHER THAN WILDTYPE)	REFERENCES
Core Histone Proteins
Hir1, Hir2, Hir3, Hpc2	Histone Information Regulator Complex components	Mutants, results in overexpression of core histone proteins	Increased	Saccharomyces cerevisiae (replicative lifespan)		Feser et al., 2010
H4	Core histone proteins	Overexpression of H4	Increased	C. elegans		Sural et al., 2020
		Knockdown of H4 ( his-38 RNAi)	Decreased		Background of HSF-1 overexpression (Long-lived heat shock factor perterbation)	Sural et al., 2020
H2A/H2B/H3		Knockdown of H2A (his-3 RNAi), resulted in increased levels of H2B and H3	Increased			Matilainen et al., 2017
Histone Protein Variants
H3.3	Variant of core histone protein H3	Mutation of his-71(ok2289) and his-72(tm2066)	Decreased	C. elegans	Background of multiple long-lived mutants (daf-2(e1370), glp-1(bn18), nuo-6(qm200))	Piazzesi et al., 2016
Loss of Heterochromatin
HP1	Heterochromatin factor	Heterozygous loss of Su(var)2055	Decreased	Drosophila		Larson et al., 2012
		Overexpression of HP1	Increased			Larson et al., 2012
		RNAi or mutation hpl-2(tm1489)	Increased	C. elegans		Meister et al., 2011
Nuclear Morphology
Lamin	Core component of the nuclear lamina	Mutation in LMNA gene, leading to production of progerin	Decreased	Human	Occurs in the human aging syndrome Hutchinson-Gilford Progeria Syndrome (HGPS)	De Sandre-Giovannoli et al., 2003; Eriksson et al., 2003
		RNAi or mutation of lmn-1(tm1502)	Decreased	C. elegans		Haithcock et al., 2005
Chromatin Remodelers
SWI/SNF Family
SWSN-1	SWI/SNF family chromatin remodeler	RNAi of swsn-1	Decreased	C. elegans	Aging at 15℃	Zhou et al., 2019b
		RNAi of swsn-1	No effect		Aging at 25℃	Riedel et al., 2013
		Mutation in swsn-1(os22ts)	Decreased		Aging at 25℃	Riedel et al., 2013
		RNAi of swsn-1	Decreased		Background of daf-2(e1370) mutant (Long-lived insulin signaling mutant)	Riedel et al., 2013; Bansal et al., 2014
SWSN-4		RNAi or mutation of swsn-4(os13ts)	Decreased		Background of daf-2(e1370) mutant (Long-lived insulin signaling mutant)	Riedel et al., 2013; Bansal et al., 2014
SWSN-7		Mutation in swsn-7(gk1041)	Decreased			Kuzmanov et al., 2014
ISWI Family
ISW-1	Catalytic subunit of the NURF complex	Overexpression of ISW-1	Increased	C. elegans		Matilainen et al., 2017
		RNAi or mutation of isw-1(n3297)	Decreased		Background of multiple long-lived perterbations (cco-1 RNAi, daf-2(e1368 and e1370)	Matilainen et al., 2017; Curran et al., 2009
		RNAi	Decreased		RNAi given to both parental (L1-L3) and test generations	Matilainen et al., 2017
		RNAi	Increased		RNAi started at L4 stage of parental generation	Guillermo et al., 2021
		Mutation in isw-1(n3294)	Increased			Müthel et al., 2019
NURF-1	Member of the NURF complex	RNAi	Increased		RNAi given to both parental (L1-L3) and test generations	Matilainen et al., 2017
		CRISPR deletion of 60bp in nurf-1 (to mimick the LSJ2 strain)	Increased		Background of N2 strain with ancestral alleles of npr-1 and glb-5	Large et al., 2016
		nurf-1(n4295)	No effect		Worm grown at 20℃ until the young adult stage, aged at 25℃ on FUDR	Large et al., 2016
		nurf-1(n4295)	Increased		Worm grown at 15℃ until the L4 stage, aged at 25℃ on FUDR	Müthel et al., 2019
CHD Family of Chromatin Remodelers
CHD-3	Core remodeling subunit of the NuRD complex	Mutation in chd-3(eh4)	Increased	C. elegans		Müthel et al., 2019
LET-418		Mutation in let-418(n3536)	Increased		Worms grown at 15℃ until the L4 stage, aged at 25℃	De Vauz et al., 2013; Müthel et al., 2019
		Mutation in let-418(n3536)	No effect		Worms grown at 20℃ until the L4 stage, aged at 25℃	Golden et al., 2022
LIN-61	NuRD complex component	Mutation in lin-61(n3809)	Increased			Müthel et al., 2019
DCP-66		RNAi of dcp-66	Decreased		RNAi initiated at the L4 stage	Golden et al., 2022
LIN-53		Mutation of lin-53(n3368 and n833)	Decreased			De Vauz et al., 2013; Müthel et al., 2019; Zhu et al., 2020
		RNAi of lin-53	No effect		RNAi initiated at the L4 stage	De Vauz et al., 2013
		Mutation of lin-53(n833)	Decreased		Background of cco-1 RNAi (Long-lived mitochondrial perterbation)	Zhu et al., 2020
HDA-1	Histone deacetylase component of NuRD complex	RNAi	Decreased		RNAi initiated from L1 stage; 20℃; NGM plates	Shao et al., 2020
		RNAi	No effect		RNAi initiated from L1 stage; 20℃; Liquid culture	Edwards et al., 2014
		RNAi	No effect		RNAi initiated from L4/day 1 of adulthood; 25℃; NGM plates	De Vauz et al., 2013; Emerson et al., 2023
		RNAi	Decreased		RNAi initiated from L1 stage; 20℃; NGM plates; atp-2 RNAi (Long-lived mitochondrial perterbation)	Shao et al., 2020
LIN-40	NuRD complex component	Mutation of lin-40(yth27)	Decreased		20℃	Zhu et al., 2020
		Mutation of lin-40(ok905)	No effect		25℃	Müthel et al., 2019
		Overexpression of LIN-40	Increased		20℃	Zhu et al., 2020
		Mutation in lin-40(yth27)	Decreased		20℃; Background of cco-1 RNAi (Long-lived mitochondrial perterbation)	Zhu et al., 2020
CHD-7	Class III CHD family member	Mutation of chd-7(gk290 and gk306)	Decreased			Jofré et al., 2022
		Overexpression	Decreased			Jofré et al., 2022
		Mutation of chd-7(gk290)	Decreased		Background of daf-2(e1370) (Long-lived insulin signaling mutant)	Jofré et al., 2022
INO80 Family
INO80	INO80 family member	Deletion of mIno80	Induced senescence	Mice		Min et al., 2013
Swr1	Swr1 complex member (INO80 family)	Mutation in swr1	Increased	Saccharomyces cerevisiae (chronological lifespan)		Garay et al., 2014
Histone Post-translational Modifications
Histone Acetylation
CBP-1	Histone acetyl transferase (CBP/p300 homolog)	RNAi of cbp-1	Decreased	C. elegans	RNAi initiated during development; Aged at 15℃; 20-fold diluted cbp-1 RNAi bacteria; No FUDR	Zhou et al., 2019b
		RNAi of cbp-1	Decreased		RNAi initiated in adulthood; Aged at 20℃ on FUDR	Zhang et al., 2009
		RNAi of cbp-1	Increased		RNAi initiated at L4 staged; Aged at 20℃ on FUDR	Guillermo et al., 2021
		RNAi of cbp-1	Decreased		Background of multiple long-lived perterbations (dietary restriction, daf-2(e1370), temperature-induced hormetic lifespan extension	Zhang et al., 2009; Zhou et al., 2019b
p300		RNAi of p300	Induced senescence	Human fibroblast cells		Prieur et al., 2011
HAT-1	Histone acetyl transferase	Mutation of hat-1(ok1265)	Increased	C. elegans		Müthel et al., 2019
HDA-1 (see CHD Family above)	Class I HDAC; member of multiple chromatin complexes including NuRD
Rpd3		Heterozygous loss of Rpd3	Increased	Drosophila		Rogina et al., 2002
		Homozygous loss of Rpd3	Lethal			Mannervik and Levine, 1999
SIN-3	Core component of the SIN3/HDAC complex	RNAi or mutation of sin-3(tm1276)	Decreased	C. elegans		Pandey et al., 2018; Sharma et al., 2018; Müthel et al., 2019
SIN3		RNAi	Decreased	Drosophila		Barnes et al., 2014
HDA-2	Class I HDAC	RNAi	Increased	C. elegans		Edwards et al., 2014
		Mutation in hda-2 (ok1479)	Decreased			Edwards et al., 2014
HDA-3		RNAi	Increased			Edwards et al., 2014
		Mutation in hda-3 (ok1991 and ix261)	Decreased			Edwards et al., 2014; Kawamura and Maruyama, 2020
HDA-4	Class II HDAC	Mutation in hda-4(ok518 and oy57)	Decreased			Edwards et al., 2014; Nikooei et al., 2020
		Mutation in hda-4(oy57)	Decreased		Background of kin-29(oy38) (Long-lived salt-inducible kinase mutant)	Nikooei et al., 2020
HDA-10		Mutation in hda-10(ok3311)	Decreased			Edwards et al., 2014
SIR2	Class III HDAC (Homolog of SIRT1)	Mutation in SIR2	Decreased	Saccharomyces cerevisiae (replicative lifespan)		Kaeberlein et al., 1999
		Overexpression of SIR2	Increased			Kaeberlein et al., 1999
SIRT1		Mutation in SIRT1	Decreased	Mice		Herranz and Serrano, 2010
		Overexpression of SIRT1 ubiquitously	No effect			Herranz et al., 2010
		Overexpression of SIRT1 in the brain	Increased			Satoh et al., 2013
dSir2		Overexpression of dSir2	Increased	Drosophila		Rogina and Helfand, 2004
SIR-2.1		Overexpression of SIR-2.1	Increased	C. elegans	The extension caused by SIR-2.1 overexpression may be dependent on the presence of FUDR and the absence of the common background mutation fln-2(ot611) (Zhao et al., 2019)	Tissenbaum and Guarente, 2001; Viswanathan et al., 2005
H3K4me3
SET-2	Core member of the COMPASS complex; Methyltransferase for H3K4me3	RNAi or mutation of set-2(ok952)	Increased	C. elegans		Greer et al., 2010
		Mutations in set-2(ok952, syb2085, bn129)	Decreased			Caron et al., 2022
		New CRISPR deletions set-2(wbm94 and null)	Increased		Longevity dependent on food source (long-lived on HT115 and not on OP50)	Silva-García and Mair, 2022
ASH-2	Core member of the COMPASS complex	RNAi	Increased			Greer et al., 2010
WDR-5		RNAi or mutation of wdr-5(ok1417)	Increased			Greer et al., 2010
		RNAi or mutation of wdr-5(ok1417)	Increased		Longevity was only present after maintaining worms without WDR-5 for many generations	Lee et al., 2019
Swd1, Set1, Spp1	COMPASS components	Mutants	Decreased	Saccharomyces cerevisiae (replicative lifespan)		Cruz et al., 2018
RBR-2	Demethylase for H3K4me3	RNAi or mutation of rbr-2(tm1231)	Decreased	C. elegans	Aged without FUDR	Greer et al., 2010; Maures et al., 2011
		RNAi	Increased		Aged in the presence of FUDR	Lee et al., 2003; Greer et al., 2010; Ni et al., 2012
		Mutation of rbr-2(tm1231)	No effect		Background of glp-1(e2141) (Long-lived germline-less mutant)	Greer et al., 2010
		RNAi	Increased		Background of glp-1(e2141) (Long-lived germline-less mutant)	Ni et al., 2012
		Mutation of rbr-2(ok2544)	Increased		Without FUDR, 20℃ or 25℃	Alvares et al., 2014
LID		Demethylase-deficient mutant	Decreased	Drosophila	Effect seen in male flies	Li et al., 2010
SET-26	H3K4me3 reader	RNAi or mutation in set-26(tm2467)	Increased	C. elegans		Hamilton et al., 2005; Greer et al., 2010; Ni et al., 2012
HCF-1	Chromatin adaptor; partner of SET-26	RNAi or mutation in hcf-1 (pk924 or ok559)	Increased			Li et al., 2008; Rizki et al., 2011; Emerson et al., 2023
H3K36me3
MET-1	Methyltransferase for H3K36me3	Mutation of met-1(n4337)	Decreased	C. elegans		Pu et al., 2015
		RNAi or mutation of met-1(n4337)	Decreased		Background of glp-1(e2141) (Long-lived germline-less mutant)	Pu et al., 2015
Set2		Mutation in set2	Decreased	Saccharomyces cerevisiae (replicative lifespan)		Sen et al., 2015
JMJD-2	Demethylase for H3K36me3 (and putatively for H3K9me3)	RNAi	Increased	C. elegans		Ni et al., 2012
JMJD-2		RNAi	No effect		Background of glp-1(e2141) (Long-lived germline-less mutant)	Ni et al., 2012
Rph1	Demethylase for H3K36me2/3	Mutation in rph1	Increased	Saccharomyces cerevisiae (replicative lifespan)		Sen et al., 2015
H3K27me3
MES-2	Polycomb Repressive Complex (PRC2) member; places H3K27me3	RNAi or mutation in mes-2(tm5007, ok2480, bn11)	Increased	C. elegans		Ni et al., 2012; Guillermo et al., 2021
MES-3		RNAi	Increased			Guillermo et al., 2021
MES-6		RNAi	Increased			Guillermo et al., 2021
E(Z)		Heterozygous mutation	Increased	Drosophila		Siebold et al., 2010
ESC		Heterozygous mutation	Increased			Siebold et al., 2010
EZH2		RNAi	Induced senescence	Human fibroblast cells		Ito et al., 2018
UTX-1	Putative demethylase for H3K27me3	RNAi or heterozygous mutation of utx-1(tm3118)	Increased	C. elegans		Jin et al., 2011; Maures et al., 2011; Ni et al., 2012; Guillermo et al., 2021
		Homozygous complete loss	Lethal			Kemphues et al., 1988
		Overexpression of UTX-1	Increased			Guillermo et al., 2021
JMJD-3.2		RNAi or mutation of jmjd-3.2(tm3121)	Increased			Guillermo et al., 2021
		Overexpression of JMJD-3.2	Increased			Guillermo et al., 2021
JMJD-3.1	Paralog of JMJD-3.2	RNAi	No effect			Guillermo et al., 2021
		Overexpression of JMJD-3.1	Increased			Labbadia and Morimoto, 2015; Merkwirth et al., 2016
		RNAi	Decreased		Background of cco-1 RNAi or isp-1(qm150) mutant (Long-lived mitochondrial dysfunction perterbations)	Merkwirth et al., 2016
H3K9me3
SET-25	Putative methyltransferase for H3K9me3	RNAi	Increased	C. elegans	Aged in the presence of FUDR	Ni et al., 2012
		RNAi or mutation in set-25(n5021)	No effect		Aged without FUDR	Greer et al., 2010; Woodhouse et al., 2018
SET-32		RNAi or mutation in set-32(ok1457)	Increased		Both with and without FUDR	Greer et al., 2010; Ni et al., 2012; Woodhouse et al., 2018
SET-6	Putative methyltransferase for H3K9me2/3	Mutation of set-6(ok2195)	Increased			Yuan et al., 2020; Huang et al., 2022
		RNAi	Decreased			Greer et al., 2010; Ni et al., 2012
